# Supplementary material for: Machine Learning Approaches to Identify Patient Comorbidities and Symptoms That Increased Risk of Mortality in COVID-19
Source: Diagnostics (Basel). 2021 Jul 31;11(8):1383. doi: 10.3390/diagnostics11081383 (PMC8393412; doi:10.3390/diagnostics11081383)
Supplement: Supplementary file 1 [file diagnostics-11-01383-s001.zip]

Archive with 1 entries (1 files):
- diagnostics-1261965-supplementary.pdf
